# Supplementary material for: Metagenomic data of bacterial community from different land uses at the river basin, Kelantan
Source: Data Brief. 2020 Sep 28;33:106351. doi: 10.1016/j.dib.2020.106351 (PMC7548930; doi:10.1016/j.dib.2020.106351)
Supplement: Supplementary file 1 [file mmc1.xml]

<?xml version="1.0" encoding="utf-8" standalone="no"?>
<data>
  <datasets>
    <author>kennethr@ums.edu.my;microsatellites@gmail.com</author>
    <type>0</type>
    <dataset>
      <value>6</value>
      <reason>Other (please explain)</reason>
      <comments>The links to all the data which is publicly available at the NCBI GenBank has been included in the draft manuscript and may be accessed at: https://www.ncbi.nlm.nih.gov/bioproject/?term=((kelantan)%20AND%20%22soil%20metagenome%22[orgn:__txid410658])%20AND%20bioproject_sra[filter]%20NOT%20bioproject_gap[filter]</comments>
    </dataset>
  </datasets>
</data>
